# Supplementary material for: Synergistic Effects of Probiotics and Lifestyle Interventions on Intestinal Microbiota Composition and Clinical Outcomes in Obese Adults
Source: Metabolites. 2025 Jan 23;15(2):70. doi: 10.3390/metabo15020070 (PMC11857521; doi:10.3390/metabo15020070)
Supplement: Supplementary file 1 [file metabolites-15-00070-s001.zip]

Archive with 1 entries (1 files):
- metabolites-3363153-supplementary.pdf
